# Supplementary material for: In silico analysis of prognostic and diagnostic significance of target genes from prostate cancer cell lines derived exomicroRNAs
Source: Cancer Cell Int. 2023 Nov 17;23:275. doi: 10.1186/s12935-023-03123-1 (PMC10655318; doi:10.1186/s12935-023-03123-1)
Supplement: Supplementary file 1 — Additional file 1. Fold change of aberrantly expressed exomiRNAs resulted from comparations of: LNCaP vs RWPE-1; PC-3 vs RWPE-1, and (LNCaP and PC-3) vs RWPE-1. [file 12935_2023_3123_MOESM1_ESM.xlsx]

## Sheet: PC-3vsRWPE-1
	Over-Expressed ExomiRNAs (PC-3 vs RWPE-1)
	miRNAs	Ct PC3	Ct RWPE-1	Fold Change
	hsa-miR-146a-5p	27.03	32.55	76.55
	hsa-miR-643	27.79	32.73	51.2
	hsa-miR-663a	20.96	25.18	31.15
	hsa-miR-218-5p	27.38	31.45	27.94
	hsa-miR-100-5p	21.08	25.07	26.45
	hsa-miR-183-5p	25.39	28.23	11.95
	hsa-miR-96-5p	26.63	29.18	9.79
	hsa-miR-1207-5p	27.79	30.09	8.21
	hsa-miR-182-5p	25.31	27.36	6.92
	hsa-miR-433-3p	23.36	25.3	6.41
	Under-Expressed ExomiRNAs (PC-3 vs RWPE-1)
	miRNAs	Ct PC3	Ct RWPE-1	Fold Change
	hsa-miR-205-5p	27.91	19.07	-273.11
	hsa-miR-200c-3p	27.23	22.28	-18.46
	hsa-miR-148a-3p	30.45	25.99	-13.11
	hsa-miR-135a-5p	31.1	27.16	-9.21
	hsa-miR-34a-5p	30.06	26.14	-9.08
	hsa-miR-135b-5p	28.73	25.09	-7.48
	hsa-miR-455-3p	30.31	26.74	-7.12
	hsa-miR-376c-3p	31.14	28.16	-4.75
	hsa-miR-941	32.41	29.47	-4.62
	hsa-miR-126-3p	30.81	27.89	-4.53
	hsa-miR-106a-5p	25.82	22.9	-4.51
	hsa-miR-18a-5p	28.39	25.94	-3.27
	hsa-miR-339-5p	28.5	26.07	-3.23
	hsa-miR-455-5p	31.22	28.82	-3.15
	hsa-miR-18b-5p	29.33	26.98	-3.06
	hsa-miR-19b-3p	24.12	21.79	-3.01
	hsa-miR-15a-5p	26.48	24.27	-2.78
	hsa-miR-27a-5p	30.08	27.87	-2.77
	hsa-miR-132-3p	31.09	28.93	-2.68
	hsa-miR-28-3p	29.99	27.97	-2.43
	hsa-miR-660-5p	29.56	27.57	-2.39
	hsa-miR-362-5p	31.88	29.9	-2.37
	hsa-miR-92b-3p	30.46	28.5	-2.33
	hsa-miR-33a-5p	28.69	26.75	-2.3
	hsa-miR-532-3p	30.51	28.6	-2.26
	hsa-miR-30a-3p	31.6	29.71	-2.21
	hsa-miR-340-5p	31.73	29.86	-2.2
	hsa-miR-106b-3p	30.76	28.89	-2.19
	hsa-miR-93-3p	31.31	29.44	-2.19
	hsa-miR-193a-5p	29.01	27.16	-2.16
	hsa-miR-219a-5p	30.95	29.12	-2.13

## Sheet: LNCaPvsRWPE-1
	Over-Expressed ExomiRNAs (LNCaP vs RWPE-1)
	miRNAs	Ct LNCaP	Ct RWPE-1	Fold Change
	hsa-miR-99a-5p	23.03	27.77	57.82
	hsa-miR-195-5p	28.53	32.82	42.33
	hsa-miR-497-5p	28.03	31.88	31.14
	hsa-miR-125b-2-3p	29.19	32.62	23.29
	hsa-miR-1972	29.33	30.88	6.36
	Under-Expressed ExomiRNAs (LNCaP vs RWPE-1)
	miRNAs	Ct LNCaP	Ct RWPE-1	Fold Change
	hsa-miR-221-3p	30.96	23.59	-76.43
	hsa-miR-23a-3p	27.19	20.57	-45.26
	hsa-miR-196b-5p	32.86	27.57	-18.14
	hsa-let-7f-5p	31.2	25.91	-18.03
	hsa-miR-222-3p	28.8	23.59	-17.1
	hsa-let-7d-5p	29.53	24.85	-11.87
	hsa-miR-24-3p	25.31	20.66	-11.62
	hsa-miR-424-5p	30.3	25.88	-9.89
	hsa-miR-103a-3p	27.15	22.9	-8.81
	hsa-miR-21-3p	31.9	27.68	-8.59
	hsa-miR-107	27.59	23.41	-8.34
	hsa-miR-454-3p	31.67	27.66	-7.43
	hsa-let-7i-5p	28.62	24.78	-6.67
	hsa-miR-29a-3p	27.43	23.78	-5.82
	hsa-miR-29a-5p	32.37	28.8	-5.52
	hsa-miR-151a-5p	29	25.44	-5.46
	hsa-miR-301a-3p	30.11	26.58	-5.33
	hsa-miR-30b-5p	26.56	23.05	-5.27
	hsa-miR-940	31.76	28.29	-5.1
	hsa-miR-16-2-3p	32.99	29.57	-4.95
	hsa-miR-21-5p	23.57	20.26	-4.61
	hsa-miR-502-5p	29.97	26.68	-4.52
	hsa-miR-664a-3p	28.28	25.18	-3.97
	hsa-miR-423-3p	28.91	25.89	-3.75
	hsa-miR-15b-3p	30.81	27.81	-3.7
	hsa-miR-141-5p	31.88	28.89	-3.67
	hsa-let-7a-5p	25.62	22.68	-3.54
	hsa-miR-326	31.37	28.45	-3.5
	hsa-miR-99b-5p	29.44	26.54	-3.46
	hsa-miR-30e-3p	31.52	28.67	-3.32
	hsa-miR-320c	27.53	24.7	-3.28
	hsa-miR-590-3p	31.23	28.51	-3.04
	hsa-miR-15b-5p	26.48	23.85	-2.85
	hsa-miR-26b-5p	28.27	25.76	-2.64
	hsa-miR-1538	32.21	29.7	-2.62
	hsa-miR-320d	28.88	26.41	-2.56
	hsa-miR-197-3p	31.53	29.11	-2.48
	hsa-miR-125a-5p	26.35	23.94	-2.46
	hsa-miR-30e-5p	27.36	25.04	-2.32
	hsa-miR-361-5p	28.5	26.22	-2.24
	hsa-miR-30d-5p	25.82	23.57	-2.2
	hsa-miR-151a-3p	28.58	26.41	-2.08

## Sheet: (PC-3+LNCaP)vsRWPE-1
	Deregulated exomiRNAs in both prostate cancer cell lines (PC-3 and LNCaP) vs RWPE-1 cell line
	miRNAs	Ct PC3	Ct LNCaP	Ct RWPE-1	Fold Change PC-3 vs RWPE-1	Fold Change LNCaP vs RWPE-1
	hsa-miR-663b	22.48	29.19	25.86	17.32	-4.92
	hsa-miR-125b-5p	21.37	21.03	24.52	14.81	23.01
	hsa-miR-31-5p	23.31	32.57	21.55	-2.02	-1013.23
	hsa-miR-30a-5p	28.22	28.94	26.45	-2.04	-2.74
	hsa-miR-320b	26.42	28.3	24.64	-2.06	-6.18
	hsa-miR-1911-3p	28.21	32.35	26.34	-2.2	-31.4
	hsa-miR-582-5p	31.79	32.33	29.83	-2.33	-2.78
	hsa-miR-1254	31.82	32.62	29.87	-2.33	-3.29
	hsa-miR-215-5p	31.24	32.66	29.28	-2.33	-5.07
	hsa-miR-192-5p	30.39	30.98	28.39	-2.39	-2.93
	hsa-miR-26a-5p	26	27.03	23.96	-2.46	-4.09
	hsa-miR-23b-3p	23.84	28.18	21.79	-2.48	-40.89
	hsa-miR-342-3p	27.94	28.06	25.84	-2.56	-2.27
	hsa-miR-194-5p	29.78	31.2	27.69	-2.56	-5.58
	hsa-let-7d-3p	29.7	30.52	27.48	-2.79	-4.01
	hsa-miR-320a	26.05	26.92	23.8	-2.86	-4.25
	hsa-miR-92a-3p	25.93	27.7	23.66	-2.9	-8.04
	hsa-miR-1227-3p	30.87	31.2	28.56	-2.98	-3.05
	hsa-miR-30c-5p	26.51	28.87	24.16	-3.07	-12.82
	hsa-let-7f-1-3p	30.31	31.36	27.94	-3.1	-5.24
	hsa-miR-193a-3p	31.84	31.4	29.32	-3.45	-2.07
	hsa-miR-27a-3p	23.93	29.47	21.35	-3.58	-135.93
	hsa-miR-20a-3p	31.69	32.23	29.08	-3.66	-4.33
	hsa-miR-17-3p	30.89	31.68	28.22	-3.83	-5.37
	hsa-miR-27b-3p	24.55	27.83	21.85	-3.9	-30.8
	hsa-miR-146b-5p	32.15	31.38	29.27	-4.42	-2.11
	hsa-miR-17-5p	25.9	25.16	23.02	-4.42	-2.16
	hsa-miR-181a-5p	27.27	31.2	24.28	-4.74	-59.24
	hsa-miR-20a-5p	24.99	23.88	21.77	-5.58	-2.11
	hsa-miR-378a-3p	27.47	27.84	24.13	-6.08	-6.4
	hsa-miR-181b-5p	29.03	31.31	25.39	-7.49	-29.59
	hsa-miR-149-5p	30.71	31.96	26.96	-8.08	-15.61
	hsa-miR-378a-5p	31.02	30.3	27.26	-8.14	-4.02
	hsa-miR-365a-3p	29.56	28.18	25.56	-9.55	-3.01
	hsa-miR-1237-3p	32.95	32.58	28.59	-12.28	-7.75
	hsa-miR-7-5p	31.99	29.65	27.58	-12.68	-2.04
	hsa-miR-193b-3p	29.71	25.94	23.82	-35.47	-2.13
	hsa-miR-203a-3p	31.02	28.03	23.13	-141.98	-14.52

## Sheet: PC-3 vs LNCaP
		Over-Expressed ExomiRNAs in PC-3 vs LNCaP						Under-Expressed in PC-3 vs LNCaP
		miRNAs	Ct PC3	Ct LNCaP	Fold Change			miRNAs	Ct PC3	Ct LNCaP	Fold Change
		hsa-miR-31-5p	23.46	32.8	501.71			hsa-miR-148a-3p	30.6	25.04	-61.31
		hsa-miR-221-3p	24.37	31.19	87.26			hsa-miR-34a-5p	30.22	25.23	-41
		hsa-miR-663b	22.64	29.42	85.23			hsa-miR-193b-3p	29.86	26.18	-16.67
		hsa-miR-222-3p	23.3	29.03	41.02			hsa-miR-195-5p	32.3	28.77	-15.01
		hsa-miR-27a-3p	24.09	29.7	37.94			hsa-miR-200c-3p	27.38	24.01	-13.47
		hsa-miR-23a-3p	22.25	27.42	27.78			hsa-miR-497-5p	31.55	28.26	-12.63
		hsa-miR-29a-5p	27.61	32.61	24.67			hsa-miR-203a-3p	31.18	28.26	-9.78
		hsa-miR-940	27.4	31.99	18.54			hsa-miR-324-5p	28.04	25.53	-7.38
		hsa-miR-23b-3p	24	28.41	16.45			hsa-miR-7-5p	32.14	29.88	-6.2
		hsa-miR-21-3p	27.88	32.13	14.76			hsa-miR-219a-5p	31.1	29.1	-5.22
		hsa-miR-1911-3p	28.37	32.58	14.3			hsa-miR-1972	31.56	29.56	-5.2
		hsa-miR-424-5p	26.37	30.53	13.82			hsa-miR-193a-5p	29.16	27.23	-4.95
		hsa-miR-182-5p	25.47	29.59	13.48			hsa-miR-744-5p	30.79	29.07	-4.27
		hsa-miR-181a-5p	27.42	31.44	12.49			hsa-miR-28-3p	30.14	28.59	-3.78
		hsa-miR-183-5p	25.55	29.33	10.59
		hsa-miR-96-5p	26.79	30.52	10.25
		hsa-let-7f-5p	27.79	31.43	9.64
		hsa-let-7i-5p	25.22	28.86	9.62
		hsa-miR-151a-5p	25.61	29.23	9.51
		hsa-miR-29a-3p	24.27	27.66	8.09
		hsa-miR-27b-3p	24.71	28.06	7.89
		hsa-miR-99b-5p	26.36	29.68	7.71
		hsa-miR-24-3p	22.36	25.54	7
		hsa-miR-21-5p	20.76	23.81	6.39
		hsa-let-7a-5p	22.82	25.85	6.32
		hsa-miR-663a	21.11	24.08	6.03
		hsa-let-7d-5p	26.82	29.77	5.94
		hsa-miR-454-3p	28.98	31.9	5.84
		hsa-miR-301a-3p	27.47	30.34	5.65
		hsa-miR-103a-3p	24.61	27.39	5.31
		hsa-miR-107	25.14	27.82	4.95
		hsa-let-7g-5p	24.65	27.2	4.52
		hsa-miR-433-3p	23.51	25.97	4.26
		hsa-miR-139-3p	29.33	31.78	4.23
		hsa-miR-30c-5p	26.67	29.11	4.18
		hsa-miR-326	29.19	31.6	4.11
		hsa-miR-181b-5p	29.19	31.55	3.95
		hsa-miR-1260a	18.52	20.87	3.94
		hsa-miR-30b-5p	24.68	26.8	3.34
		hsa-miR-151a-3p	26.76	28.81	3.19
		hsa-miR-320b	26.58	28.53	2.99
		hsa-miR-26b-5p	26.61	28.51	2.88
		hsa-let-7e-5p	26.24	28.13	2.86
		hsa-miR-92a-3p	26.09	27.93	2.77
		hsa-miR-590-3p	29.66	31.46	2.69
		hsa-miR-197-3p	29.99	31.77	2.64
		hsa-miR-98-5p	28.32	30.09	2.63
		hsa-miR-153-3p	29.12	30.89	2.63
		hsa-miR-502-5p	28.44	30.2	2.62
		hsa-miR-664a-3p	26.84	28.51	2.46
		hsa-miR-374b-5p	27.18	28.81	2.38
		hsa-miR-125a-5p	24.99	26.58	2.32
