# Supplementary material for: In silico analysis of prognostic and diagnostic significance of target genes from prostate cancer cell lines derived exomicroRNAs
Source: Cancer Cell Int. 2023 Nov 17;23:275. doi: 10.1186/s12935-023-03123-1 (PMC10655318; doi:10.1186/s12935-023-03123-1)
Supplement: Supplementary file 6 — Additional file 6: Table S1. Patients’ characteristic used for diagnosis approach analysis. Table S2. Prediction of microRNA binding sites by miRWalk. Table S3. Patients’ characteristic used for prognosis approach analysis. [file 12935_2023_3123_MOESM6_ESM.zip]

Archive with 4 entries (3 files):
- Tables/
- Tables/Table S2-MIRWAK.docx
- Tables/Table_S1.docx
- Tables/Table_S3.docx
